# Supplementary material for: Tetherin antagonism by SARS‐CoV‐2 ORF3a and spike protein enhances virus release
Source: EMBO Rep. 2023 Oct 11;24(12):e57224. doi: 10.15252/embr.202357224 (PMC10702813; doi:10.15252/embr.202357224)
Supplement: Supplementary file 5 — Source Data for Figure 1 [file EMBR-24-e57224-s010.zip]

Archive with 32 entries (24 files):
- SD Figure 1/
- SD Figure 1/1A/
- SD Figure 1/1B/
- SD Figure 1/1C/
- SD Figure 1/1D/
- SD Figure 1/1E/
- SD Figure 1/1F/
- SD Figure 1/1G/
- SD Figure 1/1A/RGB merge.tif
- __MACOSX/SD Figure 1/1A/._RGB merge.tif
- SD Figure 1/1A/1A Green.tif
- SD Figure 1/1A/1A Red.tif
- SD Figure 1/1A/1A white.tif
- SD Figure 1/1A/._RGB merge.tif
- SD Figure 1/1A/Quant for 1A with Fig EV1C.xlsx
- __MACOSX/SD Figure 1/1A/._Quant for 1A with Fig EV1C.xlsx
- SD Figure 1/1A/._Quant for 1A with Fig EV1C.xlsx
- SD Figure 1/1B/Figure 1B.jpeg
- __MACOSX/SD Figure 1/1B/._Figure 1B.jpeg
- SD Figure 1/1B/._Figure 1B.jpeg
- SD Figure 1/1C/HeLa  ACE2 perm anti-Spike.czi
- SD Figure 1/1C/HeLa  ACE2 perm anti-Spike.tif
- SD Figure 1/1D/Figure 1D WT HeLa  ACE2 perm anti-Spike anti-Bst2 c 2.tif
- SD Figure 1/1D/WT HeLa + ACE2 perm anti-Spike anti-Bst2 c.lsm
- SD Figure 1/1D/Quant for 1D with Fig EV1E.xlsx
- __MACOSX/SD Figure 1/1D/._Quant for 1D with Fig EV1E.xlsx
- SD Figure 1/1D/._Quant for 1D with Fig EV1E.xlsx
- SD Figure 1/1E/SD F2E part ii.jpg
- SD Figure 1/1E/SD F2E part i.tif
- SD Figure 1/1E/SD F2F part iii.tif
- SD Figure 1/1F/SD Figure 1F.tif
- SD Figure 1/1G/SD F1G.tif
