# Supplementary material for: Tetherin antagonism by SARS‐CoV‐2 ORF3a and spike protein enhances virus release
Source: EMBO Rep. 2023 Oct 11;24(12):e57224. doi: 10.15252/embr.202357224 (PMC10702813; doi:10.15252/embr.202357224)
Supplement: Supplementary file 5 — Source Data for Figure 1 [file EMBR-24-e57224-s010.zip › SD Figure 1/1A/Quant for 1A with Fig EV1C.xlsx]

## Sheet: Quant for 1A
Figure 1A
	anti-tetherin - mean total fl
Primary HAE cells + SARS-CoV-2 infection
	SPIKE NEGATIVE								SPIKE POSITVE
Experiment #		Mean Fl intensity - background						Experiment #		Mean Fl intensity - background
1		40.051						1		69.693
1		67.616						1		21.607
1		46.003						1		48.786
1		75.415						1		41.546
1		66.825						1		22.907
1		68.69						1		95.537
1		92.806
1		22.663						2		46.064
1		68.781						2		53.373
1		52.889						2		41.442
1		61.183						2		13.38
								2		13.694
2		24.489						2		12.071
2		36.407						2		12.535
2		39.614						2		11.914
2		27.994						2		15.036
2		28.94
2		18.587
2		51.827
2		48.598
2		54.483
2		46.442
2		37.377
2		57.326
2		57.4
2		63.744
2		93.87
	count	26							count	15
	mean raw	51.9238							mean raw	34.639
	NORMALISED DATA TO -VE SPIKE MEAN								NORMALISED DATA TO -VE SPIKE MEAN
1		77.1341						1		134.222
		130.221								41.6129
		88.5971								93.9568
		145.242								80.0133
		128.698								44.1165
		132.29								183.994
		178.735
		43.6466						2		88.7145
		132.465								102.791
		101.859								79.813
		117.832								25.7685
										26.3732
2		47.1633								23.2475
		70.1161								24.1411
		76.2925								22.9451
		53.9136								28.9578
		55.7355
		35.7967
		99.8135
		93.5948
		104.929
		89.4425
		71.9843
		110.404
		110.547
		122.764
		180.784
	mean	2600							mean	66.7112
	stdev	38.4225							stdev	48.3114
	count	26							count	15
