# Supplementary material for: Tetherin antagonism by SARS‐CoV‐2 ORF3a and spike protein enhances virus release
Source: EMBO Rep. 2023 Oct 11;24(12):e57224. doi: 10.15252/embr.202357224 (PMC10702813; doi:10.15252/embr.202357224)
Supplement: Supplementary file 5 — Source Data for Figure 1 [file EMBR-24-e57224-s010.zip › SD Figure 1/1D/Quant for 1D with Fig EV1E.xlsx]

## Sheet: Quant for 1D
Figure 1D
		anti-tetherin - mean total fl
HeLa+ACE2 cells + SARS-CoV-2 infection
	SPIKE NEGATIVE								SPIKE POSITVE
Experiment #		Mean Fl intensity - background						Experiment #		Mean Fl intensity - background
1		44.28						1		30.071
1		36.467						1		30.046
1		37.757						1		21.735
1		55.751						2a		25.029
1		28.789						2a		12.015
1		26.621						2a		25.551
1		43.482						2a		32.019
1		41.064						2a		27.154
1		37.874						2b		21.834
2a		46.775						2b		15.045
2a		47.486						2b		17.748
2a		42.052						2b		32.195
2a		35.965						2b		15.658
2a		32.484						2b		6.789
2a		45.736						2b		7.695
2a		37.581
2b		26.901
2b		30.601
2b		31.741
2b		43.63
2b		37.667
2b		48.782
2b		56.005
2b		63.377
2b		46.721
2b		36.717
2b		34.464
count		27						count	15
mean raw		40.6211						mean raw	21.3723
	NORMALISED DATA TO -VE SPIKE MEAN								NORMALISED DATA TO -VE SPIKE MEAN
Experiment #								Experiment #
1		109.007		mean	100			1		74.028		mean	52.6137
1		89.7735		stdev	22.2649			1		73.9665		stdev	21.0037
1		92.9492						1		53.5067
1		137.246						2a		61.6157
1		70.872						2a		29.5782
1		65.5349						2a		62.9008
1		107.043						2a		78.8235
1		101.09						2a		66.847
1		93.2372						2b		53.7504
2a		115.149						2b		37.0374
2a		116.9						2b		43.6916
2a		103.523						2b		79.2568
2a		88.5377						2b		38.5465
2a		79.9683						2b		16.713
2a		112.592						2b		18.9434
2a		92.5159
2b		66.2242
2b		75.3327
2b		78.1392
2b		107.407
2b		92.7276
2b		120.09
2b		137.872
2b		156.02
2b		115.017
2b		90.389
2b		84.8426
