# Supplementary material for: Tetherin antagonism by SARS‐CoV‐2 ORF3a and spike protein enhances virus release
Source: EMBO Rep. 2023 Oct 11;24(12):e57224. doi: 10.15252/embr.202357224 (PMC10702813; doi:10.15252/embr.202357224)
Supplement: Supplementary file 6 — Source Data for Figure 2 [file EMBR-24-e57224-s002.zip]

Archive with 31 entries (22 files):
- SD Figure 2/
- SD Figure 2/2A/
- SD Figure 2/2B/
- SD Figure 2/2C/
- SD Figure 2/2D/
- SD Figure 2/2E/
- SD Figure 2/2F/
- SD Figure 2/2G/
- SD Figure 2/2H/
- SD Figure 2/2A/Figure 2A.jpeg
- __MACOSX/SD Figure 2/2A/._Figure 2A.jpeg
- SD Figure 2/2A/._Figure 2A.jpeg
- SD Figure 2/2B/A549 WT  ACE2 perm anti-Spike d.tif
- SD Figure 2/2B/A549 WT  ACE2 perm anti-Spike d.czi
- SD Figure 2/2C/Quant for 2C with Fig EV1H.xlsx
- __MACOSX/SD Figure 2/2C/._Quant for 2C with Fig EV1H.xlsx
- SD Figure 2/2C/A549ACE2 IFN  Spike Bst2 b.tif
- SD Figure 2/2C/._Quant for 2C with Fig EV1H.xlsx
- SD Figure 2/2C/A549ACE2 IFN Spike Bst2 b.czi
- SD Figure 2/2D/SD F2D part i.tif
- SD Figure 2/2D/SD F2D part iii.tif
- SD Figure 2/2D/SD F2F part ii.jpg
- SD Figure 2/2E/SD F2E part i.tif
- SD Figure 2/2E/SD F2E part ii.tif
- SD Figure 2/2F/SD F2F.tif
- SD Figure 2/2G/Quant for 2G with Fig EV1J.xlsx
- __MACOSX/SD Figure 2/2G/._Quant for 2G with Fig EV1J.xlsx
- SD Figure 2/2G/T84 perm anti-Spike anti-Bst2 b.czi
- SD Figure 2/2G/._Quant for 2G with Fig EV1J.xlsx
- SD Figure 2/2G/T84 perm anti-Spike anti-Bst2 b.tif
- SD Figure 2/2H/T84 with CoV LCUA C7 4.tif
