# Supplementary material for: Tetherin antagonism by SARS‐CoV‐2 ORF3a and spike protein enhances virus release
Source: EMBO Rep. 2023 Oct 11;24(12):e57224. doi: 10.15252/embr.202357224 (PMC10702813; doi:10.15252/embr.202357224)
Supplement: Supplementary file 6 — Source Data for Figure 2 [file EMBR-24-e57224-s002.zip › SD Figure 2/2C/Quant for 2C with Fig EV1H.xlsx]

## Sheet: Quant for 2C
Figure 2C
	anti-tetherin - mean total fl
A549 + IFN - SARS-CoV-2 infected
	SPIKE NEGATIVE								SPIKE POSITVE
Experiment #		Mean Fl intensity - background						Experiment #		Mean Fl intensity - background
1		41.883						1		10.939
1		62.608						1		6.236
1		37.97						1		10.803
1		32.691						2a		15.263
1		28.936						2a		19.996
1		44.549						2a		16.948
1		19.845						2a		8.443
2a		63.746						2b		13.839
2a		36.143						2b		16.603
2a		39.596						2b		14.706
2a		55.294						2b		9.293
2a		53.229						2b		14.859
2a		28.552						2b		22.329
2b		30.845						2b		19.389
2b		54.818						2b		14.358
2b		37.676						2b		25.523
2b		37.307
2b		17.598
2b		16.118
2b		71.859
2b		77.229
2b		45.857
count		22						count	16
mean raw		42.4704						mean raw	14.9704
	NORMALISED DATA TO -VE SPIKE MEAN								NORMALISED DATA TO -VE SPIKE MEAN
Experiment #								Experiment #
		98.6169								25.7568
		147.416	mean	100						14.6832		mean	35.2491
		89.4034	stdev	39.5658						25.4365		stdev	12.2111
		76.9736								35.938
		68.1321								47.0822
		104.894								39.9054
		46.7267								19.8797																#DIV/0!
		150.095								32.585																#DIV/0!
		85.1016								39.0931																16
		93.232								34.6265
		130.194								21.8811
		125.332								34.9867
		67.228								52.5754
		72.627								45.653
		129.073								33.8071
		88.7112								60.096
		87.8423
		41.4359
		37.9511
		169.198
		181.842
		107.974
