# Supplementary material for: Tetherin antagonism by SARS‐CoV‐2 ORF3a and spike protein enhances virus release
Source: EMBO Rep. 2023 Oct 11;24(12):e57224. doi: 10.15252/embr.202357224 (PMC10702813; doi:10.15252/embr.202357224)
Supplement: Supplementary file 6 — Source Data for Figure 2 [file EMBR-24-e57224-s002.zip › SD Figure 2/2G/Quant for 2G with Fig EV1J.xlsx]

## Sheet: Quant for 2G
Figure 2G
		anti-tetherin - mean total fl
T84 + SARS-CoV-2 infection
	SPIKE NEGATIVE								SPIKE POSITVE
Experiment #		Mean Fl intensity - background						Experiment #		Mean Fl intensity - background
1		41.656						1		7.354
1		27.804						1		12.898
1		38.63						1		14.096
1		48.665						1		17.469
1		24.535						1		17.701
1		24.85						2a		16.312
2a		35.888						2a		5.81
2a		31.567						2a		14.852
2a		28.312						2a		26.497
2a		24.464						2b		19.939
2a		29.446						2b		13.515
2a		28.659
2a		24.76
2a		22.956
2a		14.313
2a		16.547
2b		78.226
2b		63.1
2b		44.5
2b		42.366
2b		62.489
2b		84.988
count		22						count		11
mean raw		38.1237						mean raw		15.1312
	NORMALISED DATA TO -VE SPIKE MEAN								NORMALISED DATA TO -VE SPIKE MEAN
Experiment #								Experiment #
		109.265								19.2898
		72.931								33.832
		101.328	mean	100						36.9744	mean	39.6897
		127.65	stdev	49.9286						45.8219	stdev	14.8816
		64.3563								46.4305
		65.1826								42.7871
		94.1357								15.2399
		82.8016								38.9574
		74.2636								69.5027
		64.1701								52.3008
		77.2381								35.4504
		75.1737
		64.9465
		60.2145
		37.5436
		43.4035
		205.19
		165.514
		116.725
		111.128
		163.911
		222.927
