# Supplementary material for: Tetherin antagonism by SARS‐CoV‐2 ORF3a and spike protein enhances virus release
Source: EMBO Rep. 2023 Oct 11;24(12):e57224. doi: 10.15252/embr.202357224 (PMC10702813; doi:10.15252/embr.202357224)
Supplement: Supplementary file 7 — Source Data for Figure 3 [file EMBR-24-e57224-s006.zip]

Archive with 15 entries (10 files):
- SD Figure 3/
- SD Figure 3/3A/
- SD Figure 3/3B/
- SD Figure 3/3C/
- SD Figure 3/3D no longer exists/
- SD Figure 3/3A/Figure 3A.jpeg
- __MACOSX/SD Figure 3/3A/._Figure 3A.jpeg
- SD Figure 3/3A/._Figure 3A.jpeg
- SD Figure 3/3B/Bst2KO HeLa  ACE2 perm anti-Spike anti-Bst2 b.czi
- SD Figure 3/3B/Bst2KO HeLa  ACE2 perm anti-Spike anti-Bst2 b.tif
- SD Figure 3/3B/WT HeLa  ACE2 perm anti-Spike anti-Bst2.tif
- SD Figure 3/3B/WT HeLa  ACE2 perm anti-Spike anti-Bst2.czi
- SD Figure 3/3C/._Quant 3C - Total plaque data.xlsx
- SD Figure 3/3C/Quant 3C - Total plaque data.xlsx
- __MACOSX/SD Figure 3/3C/._Quant 3C - Total plaque data.xlsx
