# Supplementary material for: Tetherin antagonism by SARS‐CoV‐2 ORF3a and spike protein enhances virus release
Source: EMBO Rep. 2023 Oct 11;24(12):e57224. doi: 10.15252/embr.202357224 (PMC10702813; doi:10.15252/embr.202357224)
Supplement: Supplementary file 7 — Source Data for Figure 3 [file EMBR-24-e57224-s006.zip › SD Figure 3/3C/Quant 3C - Total plaque data.xlsx]

## Sheet:  MOI 5 Exp1
	TITRES PFU/mL
	WT Released Virus	WT Intracellular Virus	KO Released Virus	KO Intracellular Virus
0	1000	300	100	500
24	200	3000	2000	10000
48	500	5000	4000	6000
	5mL of released virus
	2mL of intracellular virus
	TOTAL PFU PER SAMPLE					WT	KO
24	1000	6000	10000	20000		0.142857	0.333333	24 h
48	2500	10000	20000	12000		0.2	0.625	48 h

## Sheet:  MOI 5 Exp2
	TITRES PFU/mL
	WT Released Virus	WT Intracellular Virus	KO Released Virus	KO Intracellular Virus
0	300	0	200	5
24	3000	110000	17500	110000
48	8000	18500	100000	30000
	2mL of released virus
	0.8mL of intracellular virus
	TOTAL PFU PER SAMPLE					WT	KO
24	6000	88000	35000	88000		0.0638298	0.284553	24 h
48	16000	14800	200000	24000		0.519481	0.892857	48 h

## Sheet: MOI 5 Exp3
	TITRES PFU/mL
	WT Released Virus	WT Intracellular Virus	KO Released Virus	KO Intracellular Virus
0	235	10	300	20
24	7500	360000	20000	380000
48	3000	210000	29000	260000
	2mL of released virus
	0.8mL of intracellular virus
	TOTAL PFU PER SAMPLE					WT	KO
24	15000	288000	40000	304000		0.049505	0.116279	24 h
48	6000	168000	58000	208000		0.0344828	0.218045	48 h

## Sheet: MOI 1 Exp1
	TITRES PFU/mL
	WT Released Virus	WT Intracellular Virus	KO Released Virus	KO Intracellular Virus
0	20	70	70	70
24	450	20000	1800	8500
48	360	4000	5750	18000
	5mL of released virus
	2mL of intracellular virus
	TOTAL PFU PER SAMPLE					WT	KO
24	2250	40000	9000	17000		0.0532544	0.346154	24 h
48	1800	8000	28750	36000		0.183673	0.444015	48 h

## Sheet: MOI 1 Exp2
	TITRES PFU/mL
	WT Released Virus	WT Intracellular Virus	KO Released Virus	KO Intracellular Virus
0	70	0	70	0
24	7000	300000	6500	150000
48	7000	180000	27000	21500
	2mL of released virus
	0.8mL of intracellular virus
	TOTAL PFU PER SAMPLE					WT	KO
24	14000	240000	13000	120000		0.0551181	0.0977444	24 h
48	14000	144000	54000	17200		0.0886076	0.758427	48 h

## Sheet: MOI 1 Exp3
	TITRES PFU/mL
	WT Released Virus	WT Intracellular Virus	KO Released Virus	KO Intracellular Virus
0	21	0	23	0
24	1100	340000	3800	100000
48	1300	70000	9000	70000
	2mL of released virus
	0.8mL of intracellular virus
	TOTAL PFU PER SAMPLE					WT	KO
24	2200	272000	7600	80000		0.00802334	0.086758	24 h
48	2600	56000	18000	56000		0.0443686	0.243243	48 h

## Sheet: MOI 0.01 Exp1
	TITRES PFU/mL
	WT Released Virus	WT Intracellular Virus	KO Released Virus	KO Intracellular Virus
0	2	0	4	0
24	75	1600	12	245
48	20	900	20	80
	2mL of released virus
	0.8mL of intracellular virus
	TOTAL PFU PER SAMPLE					WT	KO
24	150	1280	24	196		0.104895	0.109091	24 h
48	40	720	40	64		0.0526316	0.384615	48 h

## Sheet: MOI 0.01 Exp2
	TITRES PFU/mL
	WT Released Virus	WT Intracellular Virus	KO Released Virus	KO Intracellular Virus
0	0	0	0	0
24	0	2700	17	340
48	50	1300	20	280
	2mL of released virus
	0.8mL of intracellular virus
	TOTAL PFU PER SAMPLE					WT	KO
24	0	2160	34	272		0	0.111111	24 h
48	100	1040	40	224		0.0877193	0.151515	48 h

## Sheet: MOI 0.01 Exp3
	TITRES PFU/mL
	WT Released Virus	WT Intracellular Virus	KO Released Virus	KO Intracellular Virus
0	0	0	0	0
24	2	1500	70	400
48	110	900	210	300
	2mL of released virus
	0.8mL of intracellular virus
	TOTAL PFU PER SAMPLE					WT	KO
24	4	1200	140	320		0.00332226	0.304348	24 h
48	220	720	420	240		0.234043	0.636364	48 h

## Sheet: Combined plaque assay data
Raw data																	Row statistics
MOI 0.01		WT Released Virus			WT Intracellular Virus			KO Released Virus			KO Intracellular Virus							MOI 0.01		WT Released Virus			WT Intracellular Virus			KO Released Virus			KO Intracellular Virus
		Exp1	Exp2	Exp3	Exp1	Exp2	Exp3	Exp1	Exp2	Exp3	Exp1	Exp2	Exp3							mean	sem	n	mean	sem	n	mean	sem	n	mean	sem	n
	0hr	2	0	0	0	0	0	4	0	0	0	0	0						0hr	0.666667	0.666667	3	0	0	3	1.33333	1.33333	3	0	0	3
	24hr	75	0	2	1600	2700	1500	12	17	70	245	340	400						24hr	25.6667	24.6734	3	1933.33	384.419	3	33	18.5562	3	328.333	45.1233	3
	48hr	20	50	110	900	1300	900	20	20	210	80	280	300						48hr	60	26.4575	3	1033.33	133.333	3	83.3333	63.3333	3	220	70.2377	3
MOI 1		WT Released Virus			WT Intracellular Virus			KO Released Virus			KO Intracellular Virus							MOI 1		WT Released Virus			WT Intracellular Virus			KO Released Virus			KO Intracellular Virus
		Exp1	Exp2	Exp3	Exp1	Exp2	Exp3	Exp1	Exp2	Exp3	Exp1	Exp2	Exp3							mean	sem	n	mean	sem	n	mean	sem	n	mean	sem	n
	0hr	20	70	21	70	0	0	70	70	23	70	0	0						0hr	37	16.5025	3	23.3333	23.3333	3	54.3333	15.6667	3	23.3333	23.3333	3
	24hr	450	7000	1100	20000	300000	340000	1800	6500	3800	8500	150000	100000						24hr	2850	2083.47	3	220000	100664	3	4033.33	1361.78	3	86166.7	41429	3
	48hr	360	7000	1300	4000	180000	70000	5750	27000	9000	18000	21500	70000						48hr	2886.67	2074.49	3	84666.7	51333.3	3	13916.7	6608.6	3	36500	16780.4	3
MOI 5		WT Released Virus			WT Intracellular Virus			KO Released Virus			KO Intracellular Virus							MOI 5		WT Released Virus			WT Intracellular Virus			KO Released Virus			KO Intracellular Virus
		Exp1	Exp2	Exp3	Exp1	Exp2	Exp3	Exp1	Exp2	Exp3	Exp1	Exp2	Exp3							mean	sem	n	mean	sem	n	mean	sem	n	mean	sem	n
	0hr	1000	300	235	300	0	10	100	200	300	500	5	20						0hr	511.667	244.887	3	103.333	98.3757	3	200	57.735	3	175	162.558	3
	24hr	200	3000	7500	3000	110000	360000	2000	17500	20000	10000	110000	380000						24hr	3566.67	2126.29	3	157667	105777	3	13166.7	5629.78	3	166667	110504	3
	48hr	500	8000	3000	5000	18500	210000	4000	100000	29000	6000	30000	260000						48hr	3833.33	2204.79	3	77833.3	66198.1	3	44333.3	28753.7	3	98666.7	80963.6	3
