# Supplementary material for: Tetherin antagonism by SARS‐CoV‐2 ORF3a and spike protein enhances virus release
Source: EMBO Rep. 2023 Oct 11;24(12):e57224. doi: 10.15252/embr.202357224 (PMC10702813; doi:10.15252/embr.202357224)
Supplement: Supplementary file 8 — Source Data for Figure 4 [file EMBR-24-e57224-s004.zip]

Archive with 58 entries (50 files):
- SD Figure 4/
- SD Figure 4/4A/
- SD Figure 4/4B/
- SD Figure 4/4C/
- SD Figure 4/4D/
- SD Figure 4/4E/
- SD Figure 4/4F/
- SD Figure 4/4G/
- SD Figure 4/4A/pQ CoV1 orf7a FLAG Bst2 3 SB.tif
- SD Figure 4/4A/pQ CoV2 orf7a FLAG Bst2 2.tif
- SD Figure 4/4A/pQ CoV1 orf7a FLAG Bst2 3.czi
- SD Figure 4/4A/pQ CoV1 orf7a FLAG Bst2 3.tif
- SD Figure 4/4A/pQ CoV2 orf7a FLAG Bst2 2.czi
- SD Figure 4/4A/WT FLAG Bst2 3.czi
- SD Figure 4/4A/WT FLAG Bst2 3.tif
- SD Figure 4/4B/Figure 4B.jpeg
- __MACOSX/SD Figure 4/4B/._Figure 4B.jpeg
- SD Figure 4/4B/._Figure 4B.jpeg
- SD Figure 4/4C/Figure 4C.jpeg
- __MACOSX/SD Figure 4/4C/._Figure 4C.jpeg
- SD Figure 4/4C/._Figure 4C.jpeg
- SD Figure 4/4C/Data for Figure 4C.xlsx
- __MACOSX/SD Figure 4/4C/._Data for Figure 4C.xlsx
- SD Figure 4/4C/._Data for Figure 4C.xlsx
- SD Figure 4/4D/ss-HA-Spike WITH Dox anti-HA anti-bst2 c.tif
- SD Figure 4/4D/ss-HA-Spike NO Dox anti-HA anti-bst2 c.tif
- SD Figure 4/4D/ss-HA-Spike NO Dox anti-HA anti-bst2 c.lsm
- SD Figure 4/4D/ss-HA-Spike WITH Dox anti-HA anti-bst2 c.lsm
- SD Figure 4/4D/Quant for 4D with Fig EV4E.xlsx
- __MACOSX/SD Figure 4/4D/._Quant for 4D with Fig EV4E.xlsx
- SD Figure 4/4D/._Quant for 4D with Fig EV4E.xlsx
- SD Figure 4/4E/Figure 4E.jpeg
- __MACOSX/SD Figure 4/4E/._Figure 4E.jpeg
- SD Figure 4/4E/._Figure 4E.jpeg
- SD Figure 4/4E/._Data for Figure 4E.xlsx
- SD Figure 4/4E/Data for Figure 4E.xlsx
- __MACOSX/SD Figure 4/4E/._Data for Figure 4E.xlsx
- SD Figure 4/4F/._Quant for 4F with Fig EV4G.xlsx
- SD Figure 4/4F/Figure 4F.jpeg
- __MACOSX/SD Figure 4/4F/._Figure 4F.jpeg
- SD Figure 4/4F/._Figure 4F.jpeg
- SD Figure 4/4F/Quant for 4F with Fig EV4G.xlsx
- __MACOSX/SD Figure 4/4F/._Quant for 4F with Fig EV4G.xlsx
- SD Figure 4/4G/Figure 4G Part A.jpeg
- __MACOSX/SD Figure 4/4G/._Figure 4G Part A.jpeg
- SD Figure 4/4G/._Figure 4G Part A.jpeg
- SD Figure 4/4G/Figure 4G Part B.jpeg
- __MACOSX/SD Figure 4/4G/._Figure 4G Part B.jpeg
- SD Figure 4/4G/Quant for 4F lysates with Fig EV4I.xlsx
- __MACOSX/SD Figure 4/4G/._Quant for 4F lysates with Fig EV4I.xlsx
- SD Figure 4/4G/._Figure 4G Part B.jpeg
- SD Figure 4/4G/._Quant for 4F lysates with Fig EV4I.xlsx
- SD Figure 4/4G/Figure 4G Part C.jpeg
- __MACOSX/SD Figure 4/4G/._Figure 4G Part C.jpeg
- SD Figure 4/4G/._Figure 4G Part C.jpeg
- SD Figure 4/4G/Quant for 4G with Fig EV1J.xlsx
- __MACOSX/SD Figure 4/4G/._Quant for 4G with Fig EV1J.xlsx
- SD Figure 4/4G/._Quant for 4G with Fig EV1J.xlsx
