# Supplementary material for: Tetherin antagonism by SARS‐CoV‐2 ORF3a and spike protein enhances virus release
Source: EMBO Rep. 2023 Oct 11;24(12):e57224. doi: 10.15252/embr.202357224 (PMC10702813; doi:10.15252/embr.202357224)
Supplement: Supplementary file 8 — Source Data for Figure 4 [file EMBR-24-e57224-s004.zip › SD Figure 4/4C/Data for Figure 4C.xlsx]

## Sheet: Sheet1
Figure 4C
	Flow cytometry
	mock / CoV1 ORF7a / CoV2 ORF7a
	surface tetherin
	Exp1
	Figure 4C – Dec 2020
		live cells/Intact cells/Single Cells | Median (Bst2 PE 561nm585-42-A)
		MFI (Median)
	01-No primary control (exp 1)-A1.fcs	1450
	01-WT aBst2 (Exp 1)-A3.fcs	905000
	01-CoV1 orf7a aBst2 (exp 1)-A5.fcs	850000
	01-CoV2 orf7a aBst2 (exp 1)-A7.fcs	793000
	Exp2
	Figure 4C - Jan 2021
		cells/live cells\/Single Cells | Median (BST2-PE 561nm585-42-A)
		MFI (Median)
	US.fcs	6490
	WT .fcs	4560000
	CoV1 .fcs	5120000
	CoV2 .fcs	4890000
