# Supplementary material for: Tetherin antagonism by SARS‐CoV‐2 ORF3a and spike protein enhances virus release
Source: EMBO Rep. 2023 Oct 11;24(12):e57224. doi: 10.15252/embr.202357224 (PMC10702813; doi:10.15252/embr.202357224)
Supplement: Supplementary file 8 — Source Data for Figure 4 [file EMBR-24-e57224-s004.zip › SD Figure 4/4D/Quant for 4D with Fig EV4E.xlsx]

## Sheet: Quant for 4D
Figure 4D
		anti-tetherin - mean total fl
Stable ss-HA-Spike, -/+ Dox, IF
	HA NEGATIVE						HA POSITVE
		Mean Fl intensity - background						Mean Fl intensity - background
		84.446						62.047
		82.734						65.761
		90.577						53.128
		69.205						68.566
		81.114						56.476
		78.19						43.172
		85.207						47.731
		81.035						32.531
		83.538						39.334
		69.967						42.933
		68.235						56.186
		57.702						60.419
		73.332						51.331
		63.646						50.482
		60.346						48.141
		73.158						47.473
		73.205						55.889
		83.083						57.243
		88.623						52.566
		74.344						45.481
		68.349						37.171
		70.38						56.32
		63.865						56.32
		77.459						63.155
		74.126						53.195
		84.906						63.179
		53.597
		54.983
		82.205
		74.6
		90.898
		69.97
		74.187
count		33				count		26
mean raw		74.5822				mean raw		52.5473
		NORMALISED DATA TO -VE SPIKE MEAN						NORMALISED DATA TO -VE SPIKE MEAN
		113.225						83.1928
		110.93						88.1725
		121.446						71.2342
		92.7903						91.9335
		108.758						75.7232
		104.837	mean	100				57.8851	mean	70.4556
		114.246	stdev	13.2803				63.9979	stdev	12.0407
		108.652						43.6177
		112.008						52.7391
		93.812						57.5647
		91.4897						75.3343
		77.367						81.01
		98.3238						68.8247
		85.3367						67.6864
		80.9121						64.5476
		98.0905						63.6519
		98.1535						74.9361
		111.398						76.7516
		118.826						70.4806
		99.6806						60.9811
		91.6425						49.839
		94.3657						75.514
		85.6304						75.514
		103.857						84.6784
		99.3884						71.324
		113.842						84.7106
		71.863
		73.7214
		110.221
		100.024
		121.876
		93.816
		99.4701
