# Supplementary material for: Tetherin antagonism by SARS‐CoV‐2 ORF3a and spike protein enhances virus release
Source: EMBO Rep. 2023 Oct 11;24(12):e57224. doi: 10.15252/embr.202357224 (PMC10702813; doi:10.15252/embr.202357224)
Supplement: Supplementary file 8 — Source Data for Figure 4 [file EMBR-24-e57224-s004.zip › SD Figure 4/4E/Data for Figure 4E.xlsx]

## Sheet: Figure 4E
Quantification for Figure 4E
	Flow cytometry
	Surface tetherin ss-HA-Spike cells -/+ Dox
	Exp1
	Figure 4E – July 2021
		intact cells/Single Cells/Single Cells 2 | Median Bst2 (YL1-A)
		MFI
	ctl no stain.fcs	43.8
	S ssHAS yes DOX.fcs	1130
	S ssHAS NO DOX.fcs	2650
	Exp2
	Figure 4E – March 2023
		cells/live cells\/Single Cells | Median (BST2-PE 561nm585-42-A)
		MFI
	US.fcs	8380
	ssHASpike + DOX.fcs	3880000
	ssHASpike - DOX.fcs	5750000
