# Supplementary material for: Tetherin antagonism by SARS‐CoV‐2 ORF3a and spike protein enhances virus release
Source: EMBO Rep. 2023 Oct 11;24(12):e57224. doi: 10.15252/embr.202357224 (PMC10702813; doi:10.15252/embr.202357224)
Supplement: Supplementary file 8 — Source Data for Figure 4 [file EMBR-24-e57224-s004.zip › SD Figure 4/4F/Quant for 4F with Fig EV4G.xlsx]

## Sheet: Quant for 4F
Quant for 4F
ssHASpike stable cells, -/+ Dox, blots
	anti-tetherin blot
blank 1	140.758
blank 2	137.598
blank 3	136.422
Mean blank	138.259
	Measurement	Measurement minus blank		Per mock		% per mock
Minus Dox exp1	115.227	-115.227		1		100
Plus Dox exp1	118.846	-118.846		1.03141		84.2
Minus Dox exp2	95.843	-95.843		1		100
Plus Dox exp2	108.176	-108.176		1.12868		70.9
Minus Dox exp3	110.237	-110.237		1		100
Plus Dox exp3	118.884	-118.884		1.07844		69.145
					Mean yes Dox	74.7483
					stdev yes Dox	8.23228
