# Supplementary material for: Tetherin antagonism by SARS‐CoV‐2 ORF3a and spike protein enhances virus release
Source: EMBO Rep. 2023 Oct 11;24(12):e57224. doi: 10.15252/embr.202357224 (PMC10702813; doi:10.15252/embr.202357224)
Supplement: Supplementary file 8 — Source Data for Figure 4 [file EMBR-24-e57224-s004.zip › SD Figure 4/4G/Quant for 4F lysates with Fig EV4I.xlsx]

## Sheet: Figure 4G - lysates
Quantification for Figure 4G - lysates
anti-tetherin
	1
		blank	150.1
		blank	150.6
		blank	148.8
		blank / 3	149.833				% of mean MEN Bst2
		lane1	150.1	mock	-0.26667		-0.47591
		lane2	148.2	men	1.63333		2.91493
		lane3	93.8	men bst	56.0333		100
		lane4	95.1	men bst2 Spike	54.7333		97.68
															MEAN	STDEV
														mock	-0.10378	0.116371
	2													men	3.5639	0.319552
		blank	172.6											men bst	100	0
		blank	170.6											men bst2 Spike	81.092	14.9817
		blank	169.1
		blank / 3	170.767				% of mean MEN Bst2
		lane1	170.64	mock	0.126667		0.164573
		lane2	167.6	men	3.16667		4.11433
		lane3	93.8	men bst	76.9667		100
		lane4	122.89	men bst2 Spike	47.8767		62.2044
	3
		blank	135.1
		blank	135.9
		blank	135.8
		blank / 3	135.6				% of mean MEN Bst2
		lane1	135.6		0		0
		lane2	133.3		2.3		3.66242
		lane3	72.8		62.8		100
		lane4	83.23		52.37		83.3917
