# Supplementary material for: Tetherin antagonism by SARS‐CoV‐2 ORF3a and spike protein enhances virus release
Source: EMBO Rep. 2023 Oct 11;24(12):e57224. doi: 10.15252/embr.202357224 (PMC10702813; doi:10.15252/embr.202357224)
Supplement: Supplementary file 8 — Source Data for Figure 4 [file EMBR-24-e57224-s004.zip › SD Figure 4/4G/Quant for 4G with Fig EV1J.xlsx]

## Sheet: Quant for 4G
Quant for 4G
VLP experiments: mock / MEN / MEN + Bst2 / MEN + Bst2 + Spike
	anti-FLAG VLP levels
	1
		blank	101.1
		blank	104.2
		blank	116.2
		Average blank	107.167
			measurement raw		measurement -background		as % of MEN					mean	stdev
		lane1	116.311	mock	-9.14433		-31.6329				mock	7.29989	37.4093
		lane2	78.259	MEN	28.9077		100				MEN	100	0
		lane3	94.011	MEN Bst2	13.1557		45.5093				MEN Bst2	26.0146	23.4574
		lane4	93.573	MEN Bst2 Spike	13.5937		47.0244				MEN Bst2 Spike	3.0097	47.8815
	2
		blank	102.55
		blank	101.5
		blank	104.22
		Average blank	102.757
			measurement raw		measurement -background		as % of MEN
		lane1	100.254	mock	2.50267		10.5604
		lane2	79.058	MEN	23.6987		100
		lane3	102.761	MEN Bst2	-0.00433333		-0.0182851
		lane4	114.126	MEN Bst2 Spike	-11.3693		-47.9746
	3
		blank	75.785
		blank	62.782
		blank	84.681
		Average blank	74.416
			measurement raw		measurement -background		as % of MEN
		lane1	69.24	mock	5.176		42.9722
		lane2	62.371	MEN	12.045		100
		lane3	70.495	MEN Bst2	3.921		32.5529
		lane4	73.214	MEN Bst2 Spike	1.202		9.97924
