# Supplementary material for: Tetherin antagonism by SARS‐CoV‐2 ORF3a and spike protein enhances virus release
Source: EMBO Rep. 2023 Oct 11;24(12):e57224. doi: 10.15252/embr.202357224 (PMC10702813; doi:10.15252/embr.202357224)
Supplement: Supplementary file 9 — Source Data for Figure 5 [file EMBR-24-e57224-s008.zip]

Archive with 42 entries (32 files):
- SD Figure 5/
- SD Figure 5/5A/
- SD Figure 5/5B/
- SD Figure 5/5C/
- SD Figure 5/5D/
- SD Figure 5/5E/
- SD Figure 5/5F/
- SD Figure 5/5G/
- SD Figure 5/5H/
- SD Figure 5/5I/
- SD Figure 5/5A/Figure 5A.jpeg
- __MACOSX/SD Figure 5/5A/._Figure 5A.jpeg
- SD Figure 5/5A/._Figure 5A.jpeg
- SD Figure 5/5A/._Data for 5A.xlsx
- SD Figure 5/5A/Data for 5A.xlsx
- __MACOSX/SD Figure 5/5A/._Data for 5A.xlsx
- SD Figure 5/5B/orf3a anti-strep anti-bst2 c zoom.czi
- SD Figure 5/5B/orf3a anti-strep anti-bst2 c zoom.tif
- SD Figure 5/5C/Figure 5C.jpeg
- __MACOSX/SD Figure 5/5C/._Figure 5C.jpeg
- SD Figure 5/5C/._Figure 5C.jpeg
- SD Figure 5/5D/mock TGN46 Bst2 72hr adj.tif
- SD Figure 5/5D/ORF3a TGN46 Bst2 72hr e adj.tif
- SD Figure 5/5D/mock TGN46 Bst2 72hr.czi
- SD Figure 5/5D/ORF3a TGN46 Bst2 72hr e.czi
- SD Figure 5/5E/._Quant for 5E.xlsx
- SD Figure 5/5E/Quant for 5E.xlsx
- __MACOSX/SD Figure 5/5E/._Quant for 5E.xlsx
- SD Figure 5/5F/ORF3aLAMP1Bst2 72hr b.czi
- SD Figure 5/5F/mock LAMP1Bst2 72hr e.czi
- SD Figure 5/5F/mock LAMP1Bst2 72hr e.tif
- SD Figure 5/5F/ORF3aLAMP1Bst2 72hr b.tif
- SD Figure 5/5G/._Quant for 5G.xlsx
- SD Figure 5/5G/Quant for 5G.xlsx
- __MACOSX/SD Figure 5/5G/._Quant for 5G.xlsx
- SD Figure 5/5H/Bst2 fed anti-TGN46 anti-rb anti-strep e.czi
- SD Figure 5/5H/Bst2 fed anti-TGN46 anti-rb anti-strep MOCK b.tif
- SD Figure 5/5H/Bst2 fed anti-TGN46 anti-rb anti-strep MOCK b.czi
- SD Figure 5/5H/Bst2 fed anti-TGN46 anti-rb anti-strep e.tif
- SD Figure 5/5I/._Quant for 5I.xlsx
- SD Figure 5/5I/Quant for 5I.xlsx
- __MACOSX/SD Figure 5/5I/._Quant for 5I.xlsx
