# Supplementary material for: Tetherin antagonism by SARS‐CoV‐2 ORF3a and spike protein enhances virus release
Source: EMBO Rep. 2023 Oct 11;24(12):e57224. doi: 10.15252/embr.202357224 (PMC10702813; doi:10.15252/embr.202357224)
Supplement: Supplementary file 9 — Source Data for Figure 5 [file EMBR-24-e57224-s008.zip › SD Figure 5/5A/Data for 5A.xlsx]

## Sheet: Fig 5A
	Figure 5A	anti-tetherin surface levels
		flow cytometry
	Exp1
	Figure 5A - Dec 2020
		intact cells/Single Cells/Single Cells 2 | Median (BTS2-A)
		MFI (Median)
	No stain WT.fcs	20
	WT BTS2.fcs	2610
	ORF3a strep.fcs	2410
	ORF6 STREP.fcs	3910
	ORF7a STREP.fcs	2730
	ORF7b STREP.fcs	2840
	ORF8 STREP.fcs	2410
	ORF9b STREP.fcs	2950
	ORF9c STREP.fcs	1960
	ORF10 STREP.fcs	2570
	Experiment 2
	Figure 5A - Feb 2021
	Sample:	intact cells/Single Cells/BTS2+ | Median (YL2-A)
		MFI (Median)
	No stain WT.fcs	18.4
	ORF3a strep.fcs	38400
	ORF6 strep.fcs	417000
	ORF7a strep.fcs	42200
	ORF7b strep.fcs	44000
	ORF8 strep.fcs	42400
	ORF9b strsp.fcs	45300
	ORF9c strep.fcs	30600
	ORF10 strep.fcs	41800
	WT BTS2.fcs	40400
