# Supplementary material for: Tetherin antagonism by SARS‐CoV‐2 ORF3a and spike protein enhances virus release
Source: EMBO Rep. 2023 Oct 11;24(12):e57224. doi: 10.15252/embr.202357224 (PMC10702813; doi:10.15252/embr.202357224)
Supplement: Supplementary file 9 — Source Data for Figure 5 [file EMBR-24-e57224-s008.zip › SD Figure 5/5E/Quant for 5E.xlsx]

## Sheet: Quant for 5E
Quantification of Manders: Tetherin / TGN46
Mock vs +ORF3a-strep
							M1				Threshold value A	Threshold value B
											164	75
		mock					0.246
							0.315									count		mean m1	stdev m1
							0.346								mock	20		0.32465	0.137571
							0.301								orf3a	20		0.08335	0.0463843
							0.303
							0.484
							0.626
							0.308
							0.264
							0.449
							0.683
							0.263
							0.297
							0.302						ttest	1.37538e-07	****
							0.226
							0.247
							0.3
							0.19
							0.146
							0.197
		ORF3a					0.047
							0.037
							0.069
							0.036
							0.17
							0.026
							0.135
							0.077
							0.128
							0.041
							0.083
							0.052
							0.086
							0.158
							0.057
							0.169
							0.107
							0.086
							0.036
							0.067
