# Supplementary material for: Tetherin antagonism by SARS‐CoV‐2 ORF3a and spike protein enhances virus release
Source: EMBO Rep. 2023 Oct 11;24(12):e57224. doi: 10.15252/embr.202357224 (PMC10702813; doi:10.15252/embr.202357224)
Supplement: Supplementary file 9 — Source Data for Figure 5 [file EMBR-24-e57224-s008.zip › SD Figure 5/5G/Quant for 5G.xlsx]

## Sheet: Quant for 5G
Quantification of Manders: Tetherin / LAMP1
Mock vs +ORF3a-strep
							M1				Threshold value A	Threshold value B
											141	86
		Mock					0.274
							0.266										count		mean m1	m1 stdev
							0.485									mock	30		0.4489	0.123381
							0.302									orf3a	30		0.7232	0.122426
							0.278
							0.258
							0.331
							0.462
							0.422
							0.404
							0.394						T test	5.15962e-12	****
							0.302
							0.422
							0.379
							0.526
							0.445
							0.512
							0.599
							0.52
							0.458
							0.615
							0.453
							0.508
							0.42
							0.586
							0.397
							0.533
							0.685
							0.743
							0.488
		+Orf3a'					0.572
							0.622
							0.448
							0.464
							0.71
							0.757
							0.748
							0.746
							0.706
							0.709
							0.71
							0.87
							0.629
							0.896
							0.722
							0.808
							0.869
							0.867
							0.721
							0.624
							0.649
							0.695
							0.828
							0.799
							0.798
							0.548
							0.618
							0.759
							0.884
							0.92
