# Supplementary material for: Tetherin antagonism by SARS‐CoV‐2 ORF3a and spike protein enhances virus release
Source: EMBO Rep. 2023 Oct 11;24(12):e57224. doi: 10.15252/embr.202357224 (PMC10702813; doi:10.15252/embr.202357224)
Supplement: Supplementary file 9 — Source Data for Figure 5 [file EMBR-24-e57224-s008.zip › SD Figure 5/5I/Quant for 5I.xlsx]

## Sheet: Quant for 5I
Quantification of Manders: Fed anti-Tetherin IgG / LAMP1
mock vs ORF3a-strep
							M1			threshold value A	threshold value B
										91	91
		mock					0.136								count	M1 mean	m1 stdev
							0.234							mock	26	0.177462	0.0527949
							0.207							orf3a	26	0.0447308	0.0375165
							0.185
							0.24							ttest	1.24719e-13	****
							0.19
							0.268
							0.245
							0.082
							0.234
							0.241
							0.094
							0.127
							0.144
							0.116
							0.1
							0.183
							0.151
							0.158
							0.128
							0.235
							0.207
							0.176
							0.194
							0.202
							0.137
		ORF3a					0.083
							0.009
							0.056
							0.052
							0.034
							0.023
							0.137
							0.092
							0.038
							0.017
							0.009
							0.027
							0.049
							0.021
							0.047
							0.04
							0.046
							0.082
							0.025
							0.151
							0.052
							0.024
							0.01
							0.006
							0.022
							0.011
