# Supplementary material for: Tetherin antagonism by SARS‐CoV‐2 ORF3a and spike protein enhances virus release
Source: EMBO Rep. 2023 Oct 11;24(12):e57224. doi: 10.15252/embr.202357224 (PMC10702813; doi:10.15252/embr.202357224)
Supplement: Supplementary file 10 — Source Data for Figure 6 [file EMBR-24-e57224-s007.zip]

Archive with 31 entries (27 files):
- SD Figure 6/
- SD Figure 6/6A/
- SD Figure 6/6B/
- SD Figure 6/6C/
- SD Figure 6/6A/Figure 6A Part A.jpeg
- __MACOSX/SD Figure 6/6A/._Figure 6A Part A.jpeg
- SD Figure 6/6A/._Figure 6A Part A.jpeg
- SD Figure 6/6A/Quant of 6A VLPs with Appendix F2B.xlsx
- __MACOSX/SD Figure 6/6A/._Quant of 6A VLPs with Appendix F2B.xlsx
- SD Figure 6/6A/Figure 6A Part B.jpeg
- __MACOSX/SD Figure 6/6A/._Figure 6A Part B.jpeg
- SD Figure 6/6A/._Figure 6A Part B.jpeg
- SD Figure 6/6A/Figure 6A Part C.jpeg
- __MACOSX/SD Figure 6/6A/._Figure 6A Part C.jpeg
- SD Figure 6/6A/._Figure 6A Part C.jpeg
- SD Figure 6/6A/Figure 6A Part D.jpeg
- __MACOSX/SD Figure 6/6A/._Figure 6A Part D.jpeg
- SD Figure 6/6A/._Figure 6A Part D.jpeg
- SD Figure 6/6A/Figure 6A Part E.jpeg
- __MACOSX/SD Figure 6/6A/._Figure 6A Part E.jpeg
- SD Figure 6/6A/._Figure 6A Part E.jpeg
- SD Figure 6/6A/Quant of 6A lysates with Appendix F2A.xlsx
- __MACOSX/SD Figure 6/6A/._Quant of 6A lysates with Appendix F2A.xlsx
- SD Figure 6/6A/._Quant of 6A lysates with Appendix F2A.xlsx
- SD Figure 6/6A/._Quant of 6A VLPs with Appendix F2B.xlsx
- SD Figure 6/6B/Figure 6B.jpeg
- __MACOSX/SD Figure 6/6B/._Figure 6B.jpeg
- SD Figure 6/6B/._Figure 6B.jpeg
- SD Figure 6/6C/Figure 6C.jpeg
- __MACOSX/SD Figure 6/6C/._Figure 6C.jpeg
- SD Figure 6/6C/._Figure 6C.jpeg
