# Supplementary material for: Tetherin antagonism by SARS‐CoV‐2 ORF3a and spike protein enhances virus release
Source: EMBO Rep. 2023 Oct 11;24(12):e57224. doi: 10.15252/embr.202357224 (PMC10702813; doi:10.15252/embr.202357224)
Supplement: Supplementary file 10 — Source Data for Figure 6 [file EMBR-24-e57224-s007.zip › SD Figure 6/6A/Quant of 6A VLPs with Appendix F2B.xlsx]

## Sheet: FLAG VLP release - ORF3a
Figure 6A - VLPs
FLAG in VLPs
mock / +MEN / +MEN + Bst2 / + MEN +ORF3a / +MEN + Bst2 + ORF3a
1
	blank	93.042
	blank	92.558
	blank	91.149
	blank / 3	92.2497
	lane1	mock	93.914		-1.66433		-17.0113
	lane2	men	82.466		9.78367		100
	lane3	men bst2	89		3.24967		33.2152
	lane4	men ORF3a	43.681		48.5687		496.426
	lane5	men bst2 orf3a	66.004		26.2457		268.26						mean	stdev
												mock	-19.888	20.2038
												men	100	0
												men bst2	32.7037	23.7214
2												men ORF3a	425.905	260.624
	blank	93.179										men bst2 orf3a	187.637	147.374
	blank	90.602
	blank	90.474
	blank / 3	91.4183
	lane1	mock	93.359		-1.94067		-41.3759
	lane2	men	86.728		4.69033		100
	lane3	men bst2	88.784		2.63433		56.1652
	lane4	men ORF3a	61.212		30.2063		644.013
	lane5	men bst2 orf3a	78.421		12.9973		277.109
3
	blank	132.588
	blank	128.314
	blank	133.6
	blank / 3	131.501
	lane1	mock	131.939		-0.438333		-1.27665
	lane2	men	97.166		34.3347		100
	lane3	men bst2	128.503		2.99767		8.73073
	lane4	men ORF3a	84.367		47.1337		137.277
	lane5	men bst2 orf3a	125.478		6.02267		17.5411
