# Supplementary material for: Tetherin antagonism by SARS‐CoV‐2 ORF3a and spike protein enhances virus release
Source: EMBO Rep. 2023 Oct 11;24(12):e57224. doi: 10.15252/embr.202357224 (PMC10702813; doi:10.15252/embr.202357224)
Supplement: Supplementary file 10 — Source Data for Figure 6 [file EMBR-24-e57224-s007.zip › SD Figure 6/6A/Quant of 6A lysates with Appendix F2A.xlsx]

## Sheet: Tetherin lysate - ORF3a
Figure 6A
Tetherin levels in lysates
mock / +MEN / +MEN + Bst2 / + MEN + ORF3a / +MEN + Bst2 + ORF3a
1
	blank	224.537
	blank	224.55
	blank	224.5
	blank mean	224.529
	lane1	224.5		0.029		mock		0.0443819
	lane2	224.49		0.039		MEN		0.059686
	lane3	159.187		65.342		MEN Bst2		100
	lane4	224.2		0.329		MEN ORF3a		0.503505
	lane5	134.44		90.089		MEN Bst2 ORF3a		137.873
2
	blank	210.9
	blank	210.3
	blank	209.6
	blank mean	210.267
	lane1	209.9		0.366667		mock		0.554995
	lane2	210.1		0.166667		MEN		0.25227
	lane3	144.2		66.0667		MEN Bst2		100
	lane4	206.4		3.86667		MEN ORF3a		5.85267
	lane5	101.6		108.667		MEN Bst2 ORF3a		164.48
														mean	stdev
													mock	-1.15083	2.52531
													men	-1.05215	2.09475
													men bst2	100	0
3													men orf3a	11.9188	15.3739
	blank	169											men bst2 orf3a	142.351	20.2646
	blank	170.4
	blank	149.4
	blank mean	162.933
	lane1	167.1		-4.16667		mock		-4.05186
	lane2	166.5		-3.56667		MEN		-3.4684
	lane3	60.1		102.833		MEN Bst2		100
	lane4	132.7		30.2333		MEN ORF3a		29.4003
	lane5	34.7		128.233		MEN Bst2 ORF3a		124.7
